# Supplementary material for: Assessing the Effects of Thiazole-Carboxamide Derivatives on the Biophysical Properties of AMPA Receptor Complexes as a Potential Neuroprotective Agent
Source: Molecules. 2024 Jul 8;29(13):3232. doi: 10.3390/molecules29133232 (PMC11243149; doi:10.3390/molecules29133232)
Supplement: Supplementary file 1 [file molecules-29-03232-s001.zip]

Archive with 1 entries (1 files):
- molecules-3067848-supplementary.pdf
